# Supplementary material for: Giant cell arteritis: incidence and phenotypic distribution in Western Norway 2013–2020
Source: Front Med (Lausanne). 2023 Dec 12;10:1296393. doi: 10.3389/fmed.2023.1296393 (PMC10749960; doi:10.3389/fmed.2023.1296393)
Supplement: Supplementary file 1 [file Data_Sheet_1.xlsx]

## Sheet: Worksheet
	Var_nr	Var_name	Input		Variabel values	Description
Register only information that is present in a patient's medical journal at the time of the first consultation with relevant ICD-code.
Convensions regarding registration:
- Missing information is recorded as an empty cell.
- Dates are registered in the format "ddmmyyyy". When exact date is unknown, but month is known put 15 as "dd". - - example: January 1st 2020 is "01012020"
- For all yes/no questions coding is as follows: 0 = no, 1 = yes
- Oral steroid type at follow up times (6, 12, 24 months) are by default set to the same steroid as initially chosen. Change as needed.
Finished worksheet are saved as xlsx with the following naming convention: "pid".xlsx - example: "6024.xlsx" for PID = 6024
Basic information
	1	pid			positive number	Study specific patient ID, anonymized
	2	sex			0 = female	Sex
					1 = male
	3	date_birth			date	Date of birth
	4	municipality			string	Municipality in Norway – municipality of residence at diagnosis
	5	date_rheum_last			date	Last registered consultation with a rheumatologist
	6	date_sympt			date	Symptom debut
	7	dx_rejected			0.1	Was the diagnosis rejected after it was initially made? Coding error? Excluded for any other reaseon?
	8	exclusion			dx_pmr	What was the reason for exclusion?
					dx_cancer
					dx_infection
					dx_other/unknown
					code_error
					procedure
					missing_information
					other
Biopsy
	9	biop_done			0.1	Biopsy is done
	10	biop_pos			0.1	Positive findings on biopsy
	11	biop_gc			0.1	Giant cells in biopsy
Blood tests at time of diagnosis - before treatment
	12	lab_hgb			positive number	Serum hemoglobin closest to time of diagnosis. Given in g per deciliter (g/dL)
	13	lab_wcc			positive number	Total white blood cell count closest to time of diagnosis. Given in 109/L.
	14	lab_plt			positive number	Platelet count closest to time of diagnosis. Given in 109/L.
	15	lab_crp			positive number	CRP closest to time of diagnosis. Given in mg per liter (mg/L)
	16	lab_esr			positive number	Erythrocyte sedimentation rate closest to time of diagnosis. Given in mm per hour (mm/h).
Symptoms and findings at debut - NB! Missing information is recorded as empty cell
	17	symp_head			0.1	New type of localized headache
	18	symp_scalp			0.1	Scalp tenderness
	19	symp_visdis			0.1	Visual symptoms, likely related to arteritis
	20	symp_blind			0.1	Blindness, uni- or bilateral (temporary or permanent)
	21	symp_pmr			0.1	PMR at diagnosis, as described/evaluated by rheumatologist
	22	symp_stiffness			0.1	Morning stiffness in shoulders or neck
	23	symp_const			0.1	Constitutional/general (fever, generalized ache/pain, fatigue, weight loss) symptoms
	24	symp_clau_jaw			0.1	Jaw and/or tounge claudication
	25	symp_clau_limb			0.1	Claudication of extremities likely related to GCA
	26	symp_gangr			0.1	Gangrene likely related to GCA
	27	symp_tender_temp			0.1	Tenderness or palpable abnormality of temporal artery
	28	symp_tender_other			0.1	Tenderness or palpable abnormality of other arteries than temporal artery
	29	symp_reduced_temp			0.1	Reduced pulse in temporal artery, unrelated to atherosclerosis
	30	symp_reduced_other			0.1	Reduced pulse in other artery, not related to atherosclerosis
	31	symp_bruit			0.1	Stenotic bruit heard over arteries, not related to atherosclerosis
	32	comment_symp			string	Comment on symptoms
Variables on comorbidity and smoking
	33	prev_ht			0.1	Hypertension at time of diagnosis
						Registered as 1 (“Yes”) if patient records gives information about:
						- Use of antihypertensive drugs
						- Initiation of antihypertensive drugs during the initial course of the disease
						If the above mentioned are absent register 0 (“no”).
	34	prev_diab			0.1	Preexisting diabetes mellitus (any type) at time of GCA diagnosis
	35	prev_cvd			0.1	Preexisting diagnosis of cardiovascular disease (heart attack, unstable angina)
	36	smoke			0 = never	Smoking status at time of diagnosis
					1 = ever
					2 = current
Imaging findings in diagnostic workup
	37	img_ul_done			0.1	Ultrasound is done
	38	date_img_ul			date	Date of (first) ultrasound
	39	img_ul_pos			0.1	Positive findings on ultrasound
	40	img_ax_bilat_ul			0.1	Bilateral axillary involvement, described by performing physician
	41	img_ul_halo			0.1	Described positive halo-sign on ultrasound
	42	img_ct_done			0.1	CT is done (CT angiography or contrast CT with description of arterial wall)
	43	img_ct_angio			0.1	Is the CT a CT angiography?
	44	date_img_ct			date	Date of CT
	45	img_ct_pos			0.1	Positive findings on CT
	46	img_mr_done			0.1	MR angiography is done
	47	date_img_mr			date	Date of MR
	48	img_mr_pos			0.1	Positive findings on MR
	49	img_ax_bilat_mr			0.1	Bilateral axillary involvement, described by radiologist
	50	img_pet_done			0.1	PET is done
	51	date_img_pet			date	Date of PET
	52	img_pet_pos			0.1	Positive findings on PET
	53	img_ax_bilat_pet			0.1	Bilateral axillary involvement, described by nuclear radiologist
	54	img_pet_aorta			0.1	FDG-PET activity throughout aorta, described by nuclear radiologist
Steroid treatment
	55	s_infu			0.1	Intravenous steroids given (Methylprednisolone, or specified if other)
	56	dose_s_infu			positive number	Daily dose of intravenous corticosteroid (mg)
	57	days_s_infu			positive number	Number of days i.v. corticosteroids were given
	58	comment_type_s_infu			string	Comment if other intravenous steroid than methylprednisolone was used
	59	dose_s_oral_init			positive number	Initial daily steroid (Prednisolone, or specified if other) dose of oral (mg)
	60	type_s_oral_init			1 Prednisolone	Initial type of oral corticosteroid.
					2 Metylprednisolone
					3 Dexametasone
					4 Cortisone
					5 Hydrocortisone
					6 Other (specify)
	61	dose_s_oral_3m			positive number	Oral glucocorticoid dose at 3 months after started treatment (time +/-10%)
	62	type_s_oral_3m			1 Prednisolone	Type of oral corticosteroid dose at 3 months after started treatment (time +/-10%).
					2 Metylprednisolone
					3 Dexametasone
					4 Cortisone
					5 Hydrocortisone
					6 Other (specify)
	63	dose_s_oral_6m			positive number	Oral glucocorticoid dose at 6 months after started treatment (time +/-10%)
	64	type_s_oral_6m			1 Prednisolone	Type of oral corticosteroid dose at 6 months after started treatment (time +/-10%).
					2 Metylprednisolone
					3 Dexametasone
					4 Cortisone
					5 Hydrocortisone
					6 Other (specify)
	65	dose_s_oral_12m			positive number	Oral glucocorticoid dose at 12 months after started treatment (time +/-10%)
	66	type_s_oral_12m			1 Prednisolone	Type of oral corticosteroid dose at 12 months after started treatment (time +/-10%).
					2 Metylprednisolone
					3 Dexametasone
					4 Cortisone
					5 Hydrocortisone
					6 Other (specify)
	67	dose_s_oral_24m			positive number	Oral glucocorticoid dose at 24 months after started treatment (time +/-10%)
	68	type_s_oral_24m			1 Prednisolone	Type of oral corticosteroid dose at 24 months after started treatment (time +/-10%).
					2 Metylprednisolone
					3 Dexametasone
					4 Cortisone
					5 Hydrocortisone
					6 Other (specify)
	69	dose_s_oral_max			positive number	Maximum daily oral steroid dose (mg)
	70	sep_s_oral			0.1	Does the medical journal tell that oral steroid treatment is discontinued?
	71	date_sep_s_oral			date	Date of discontinuation of oral steroids
	72	comment_type_s_oral			string	Comment specifying type of drug when necessary (in case of "other")
Steroid-sparing medication
	73	mtx			0.1	Use of Methotrexate (at any time)
	74	dose_mtx			positive number	Highest tolerated dose
	75	lef			0.1	Use of Leflunomide (at any time)
	76	dose_lef			positive number	Highest tolerated dose
	77	toc			0.1	Use of Tocilizubam (at any time)
	78	dose_toc			positive number	Highest tolerated dose registered (mg)
	79	toc_interval			positive integer	Interval (in number of days) between doses
Relapse
	80	relaps			0.1	Do the patient experience at least one (major or minor) relapse/flare?
						Relapse defined according to EULAR recommendations* OR if the treating physician chose to increase steroid dose by at least 5 mg/day.
	81	n_relaps			positive number	Number of relapses
	82	maj_relaps1			Minor; Major	Was first relaps major or minor?
	83	date_relaps1			date	Date of first registered relaps
	84	maj_relaps2			Minor; Major	Was first relaps major or minor?
	85	date_relaps2			date	Date of second registered relaps
					Definitions:
					Major relapse	Recurrence of active disease with either of the following:
						1. Clinical features of ischaemia (including jaw claudication, visual symptoms, visual loss attributable to GCA, scalp necrosis, stroke, limb claudication)
						2. Evidence of active aortic inflammation resulting in progressive aortic or large vessel dilatation, stenosis or dissection.
					Minor relapse	Recurrence of active disease, not fulfilling the criteria for a major relapse
					Source: Hellmich B, Agueda A, Monti S, et al. "2018 Update of the EULAR recommendations for the management of large vessel vasculitis"; Annals of the Rheumatic Diseases 2020;79:19-30.
General comments
	86	comment_gen			string	Any comments about the case
